# Supplementary material for: The Evaluation of DHPMs as Biotoxic Agents on Pathogen Bacterial Membranes
Source: Membranes (Basel). 2022 Feb 18;12(2):238. doi: 10.3390/membranes12020238 (PMC8878598; doi:10.3390/membranes12020238)
Supplement: Supplementary file 1 [file membranes-12-00238-s001.zip]

Archive with 1 entries (1 files):
- membranes-1583160 -new_suppl.pdf
